# Supplementary material for: A dynamical measure of the black hole mass in a quasar 11 billion years ago
Source: Nature. 2024 Jan 29;627(8003):281–5. doi: 10.1038/s41586-024-07053-4 (PMC11636685; doi:10.1038/s41586-024-07053-4)
Supplement: Supplementary file 1 — Source Data Fig. 1 [file 41586_2024_7053_MOESM1_ESM.csv]

# Source data for Figure 1
# Source data for the normalized Halpha flux profile in panel a
# Wavelength	Halpha_fluxnorm	Halpha_fluxnorm_err
2.150258541107177734e+00	1.346604114430996368e+00	1.000000000000000056e-01
2.152456998825073242e+00	1.380140456474792110e+00	1.000000000000000056e-01
2.154655218124389648e+00	1.478142231454762534e+00	1.000000000000000056e-01
2.156853437423706055e+00	1.543115148617529631e+00	1.000000000000000056e-01
2.159051656723022461e+00	1.612019976379022168e+00	1.000000000000000056e-01
2.161249876022338867e+00	1.670529242962803140e+00	1.000000000000000056e-01
2.163448333740234375e+00	1.941116772156180170e+00	1.000000000000000056e-01
2.165646553039550781e+00	2.167182414989425876e+00	1.000000000000000056e-01
2.167844772338867188e+00	2.388983357082448578e+00	1.000000000000000056e-01
2.170043230056762695e+00	2.543629209499121302e+00	1.000000000000000056e-01
2.172241449356079102e+00	2.828994600481731680e+00	1.000000000000000056e-01
2.174439668655395508e+00	3.259832478917585874e+00	1.000000000000000056e-01
2.176637887954711914e+00	3.821151364044575782e+00	1.000000000000000056e-01
2.178836107254028320e+00	4.309524294568306324e+00	1.000000000000000056e-01
2.181034564971923828e+00	4.584143774258822468e+00	1.000000000000000056e-01
2.183232784271240234e+00	4.502041501941688395e+00	1.000000000000000056e-01
2.185431003570556641e+00	4.143183374923453677e+00	1.000000000000000056e-01
2.187629222869873047e+00	3.596935009748222001e+00	1.000000000000000056e-01
2.189827680587768555e+00	3.108152410294067636e+00	1.000000000000000056e-01
2.192025899887084961e+00	2.714522108279274093e+00	1.000000000000000056e-01
2.194224119186401367e+00	2.370453915525937205e+00	1.000000000000000056e-01
2.196422338485717773e+00	2.112040044519750026e+00	1.000000000000000056e-01
2.198620796203613281e+00	1.888193630281289837e+00	1.000000000000000056e-01
2.200819015502929688e+00	1.754709114611830323e+00	1.000000000000000056e-01
2.203017234802246094e+00	1.695523565790597376e+00	1.000000000000000056e-01
2.205215454101562500e+00	1.595685498995756069e+00	1.000000000000000056e-01
2.207413911819458008e+00	1.571919296195977367e+00	1.000000000000000056e-01
2.209612131118774414e+00	1.438005392505956381e+00	1.000000000000000056e-01
# Source data for the Halpha line profile best fit model in panel a
# Wavelength	Halpha_flux_model	Halpha_flux_model_lerr	Halpha_flux_model_uerr
2.150258541107177734e+00	1.334523965585201033e+00	1.264494881709236296e+00	1.378588816298161213e+00
2.150555323896375270e+00	1.334523965585201033e+00	1.264494881709236296e+00	1.378588816298161213e+00
2.150852106685572807e+00	1.335864246317151283e+00	1.266284002104668627e+00	1.379643557679506971e+00
2.151148889474769899e+00	1.340256168737861575e+00	1.273488911167539595e+00	1.383099805471746047e+00
2.151445672263967435e+00	1.344648091158578529e+00	1.282818076847062061e+00	1.386333046832749494e+00
2.151742455053164971e+00	1.349040013579295261e+00	1.289173322146346390e+00	1.389516202881829310e+00
2.152039237842362507e+00	1.356774644673705232e+00	1.297013240627533870e+00	1.393992410211725153e+00
2.152336020631560043e+00	1.364817771607015784e+00	1.304611749365490514e+00	1.399006042943660377e+00
2.152632803420757135e+00	1.372860898540314345e+00	1.312508881485142442e+00	1.406636765595872474e+00
2.152929586209954671e+00	1.382046946631276363e+00	1.323185557048444982e+00	1.414711798475918547e+00
2.153226368999152207e+00	1.392263557796705520e+00	1.335768560561726215e+00	1.422230630491044368e+00
2.153523151788349743e+00	1.402480168962134899e+00	1.347245907778266361e+00	1.433433768742895298e+00
2.153819934577546835e+00	1.412789998826194271e+00	1.357794829001067072e+00	1.441958107905268127e+00
2.154116717366744371e+00	1.423691103236190081e+00	1.369910143238717293e+00	1.450354146440371972e+00
2.154413500155941907e+00	1.434592207646185891e+00	1.384687077110558606e+00	1.460338399459016223e+00
2.154710282945139443e+00	1.445493312056181701e+00	1.400696893549240096e+00	1.470715317039824610e+00
2.155007065734336980e+00	1.456393974824911952e+00	1.412923526038372568e+00	1.480123959091955266e+00
2.155303848523534072e+00	1.467294487639144940e+00	1.425645275861423533e+00	1.491767710959198245e+00
2.155600631312731608e+00	1.478195000453393915e+00	1.438799111819820897e+00	1.503141285318849274e+00
2.155897414101929144e+00	1.489082375416994175e+00	1.451224418583968667e+00	1.516138274129637642e+00
2.156194196891126680e+00	1.499946073546451375e+00	1.463474168085824090e+00	1.528062341255168155e+00
2.156490979680324216e+00	1.510809771675908575e+00	1.474889003573287338e+00	1.539355550189211330e+00
2.156787762469521308e+00	1.521673469805349566e+00	1.486303839060733489e+00	1.550906702464251996e+00
2.157084545258718844e+00	1.532648054274053706e+00	1.498908913241637997e+00	1.563179132109466574e+00
2.157381328047916380e+00	1.543626398754436302e+00	1.511552812744505259e+00	1.575955379873138273e+00
2.157678110837113916e+00	1.554604743234818898e+00	1.524300344957129960e+00	1.586196627678312154e+00
2.157974893626311452e+00	1.565819082332565282e+00	1.537019709676842316e+00	1.597856776092827724e+00
2.158271676415508544e+00	1.577206045519444988e+00	1.549200230485072050e+00	1.610759966262101939e+00
2.158568459204706080e+00	1.588593008706341569e+00	1.561518578340751251e+00	1.622612255127435121e+00
2.158865241993903616e+00	1.600115169061903320e+00	1.573894454413289123e+00	1.635693960816228198e+00
2.159162024783101153e+00	1.612221720246203915e+00	1.589617911848280052e+00	1.649579429456746960e+00
2.159458807572298689e+00	1.624328271430504733e+00	1.603358345392901452e+00	1.663101468378439529e+00
2.159755590361495781e+00	1.636434822614787343e+00	1.615691664408999806e+00	1.676755287023174557e+00
2.160052373150693317e+00	1.649306089419712684e+00	1.628963033600931309e+00	1.693442939557522786e+00
2.160349155939890853e+00	1.662370666331092872e+00	1.644635291358806262e+00	1.710155329130293778e+00
2.160645938729088389e+00	1.675435243242473060e+00	1.662270919155990123e+00	1.723146067450704644e+00
2.160942721518285481e+00	1.689047880867980966e+00	1.679865071714336189e+00	1.738108897194401870e+00
2.161239504307483017e+00	1.703453904870616320e+00	1.696127117089038627e+00	1.755910862801467465e+00
2.161536287096680553e+00	1.717859928873251896e+00	1.711441719004830775e+00	1.773712828408532838e+00
2.161833069885878089e+00	1.732300436114816655e+00	1.726778361437641962e+00	1.789680938761688545e+00
2.162129852675075625e+00	1.748531133746884958e+00	1.744396269686009138e+00	1.804944037014821312e+00
2.162426635464272717e+00	1.764761831378929058e+00	1.760058197571060967e+00	1.821365529155965612e+00
2.162723418253470253e+00	1.780992529010997361e+00	1.776253843748574424e+00	1.838559714750282570e+00
2.163020201042667789e+00	1.798650326205455396e+00	1.795325687760336519e+00	1.857488306156328317e+00
2.163316983831865326e+00	1.817149006980449233e+00	1.812978117344532514e+00	1.877679639769112896e+00
2.163613766621062862e+00	1.835647687755443513e+00	1.832313817623239860e+00	1.895494176458073943e+00
2.163910549410259954e+00	1.854825353608566374e+00	1.850053615063247836e+00	1.914008502903214337e+00
2.164207332199457490e+00	1.876158142598016720e+00	1.870686078235163752e+00	1.937155012223582995e+00
2.164504114988655026e+00	1.897490931587467289e+00	1.891777355814679096e+00	1.959664413845612296e+00
2.164800897777852562e+00	1.918823720576917857e+00	1.912691891154112200e+00	1.983167416520008386e+00
2.165097680567050098e+00	1.942991186473431497e+00	1.934121841662953534e+00	2.006458649982128417e+00
2.165394463356247190e+00	1.967659221998222074e+00	1.957252528792421842e+00	2.028250786552443063e+00
2.165691246145444726e+00	1.992327257523049511e+00	1.979959555348808964e+00	2.051427210700749182e+00
2.165988028934642262e+00	2.018480220480263654e+00	2.004187293319358965e+00	2.075138694070377987e+00
2.166284811723839798e+00	2.046374575964978515e+00	2.031600863875161700e+00	2.099851978078282944e+00
2.166581594513037334e+00	2.074268931449693376e+00	2.059065065114299209e+00	2.127758253444754555e+00
2.166878377302234426e+00	2.102352333286971131e+00	2.086568524015194992e+00	2.154526164179071834e+00
2.167175160091431962e+00	2.132924656311551814e+00	2.116280961943502792e+00	2.184274733448424488e+00
2.167471942880629499e+00	2.163496979336132497e+00	2.144359718052427421e+00	2.216043336116060303e+00
2.167768725669827035e+00	2.194069302360712737e+00	2.174324720141050715e+00	2.247958993608052403e+00
2.168065508459024127e+00	2.226428086453852373e+00	2.206276666212999338e+00	2.278984594912107919e+00
2.168362291248221663e+00	2.259623961514470203e+00	2.237434254594682148e+00	2.313911338929535599e+00
2.168659074037419199e+00	2.292819836575087145e+00	2.267585026203359888e+00	2.349139662885583402e+00
2.168955856826616735e+00	2.327056750879263891e+00	2.304050377776512004e+00	2.385761632923012243e+00
2.169252639615814271e+00	2.363826749615762779e+00	2.339720608340826846e+00	2.425774659747907069e+00
2.169549422405011363e+00	2.400596748352207044e+00	2.375821099611195475e+00	2.464307720512221245e+00
2.169846205194208899e+00	2.437366747088705488e+00	2.412719384114142329e+00	2.503357112742600865e+00
2.170142987983406435e+00	2.478882289298605990e+00	2.457543712061376340e+00	2.547785505324341671e+00
2.170439770772603971e+00	2.520915697470777150e+00	2.499866404693380950e+00	2.591886650944526416e+00
2.170736553561801507e+00	2.562949105642948311e+00	2.543239312645958261e+00	2.635292559955482172e+00
2.171033336350998599e+00	2.608662382538478042e+00	2.588219232243108792e+00	2.680466946990744059e+00
2.171330119140196135e+00	2.657883748157502168e+00	2.635187710008053408e+00	2.732870323970218340e+00
2.171626901929393672e+00	2.707105113776526295e+00	2.687005117856481107e+00	2.785865301860912968e+00
2.171923684718591208e+00	2.757348401077870825e+00	2.736884788853239936e+00	2.837570554626701380e+00
2.172220467507788744e+00	2.814926437418496352e+00	2.788828528194731593e+00	2.893281580037560197e+00
2.172517250296985836e+00	2.872504473759035726e+00	2.846797902706440286e+00	2.953561982494747440e+00
2.172814033086183372e+00	2.930082510099660809e+00	2.902660958425439475e+00	3.012388063570993868e+00
2.173110815875380908e+00	2.993215553771510606e+00	2.963149027825462412e+00	3.073583536813202954e+00
2.173407598664578444e+00	3.058375902027514304e+00	3.027409884934089579e+00	3.135916250959571272e+00
2.173704381453775536e+00	3.123536250283420301e+00	3.088261445881526512e+00	3.198520587042293695e+00
2.174001164242973072e+00	3.190458170756670597e+00	3.150155155302696297e+00	3.264555575646678420e+00
2.174297947032170608e+00	3.260754805685144753e+00	3.216100813511666878e+00	3.331343572108659945e+00
2.174594729821368144e+00	3.331051440613618908e+00	3.282835206465570366e+00	3.397885534597960167e+00
2.174891512610565680e+00	3.401348075542093063e+00	3.352282256678576378e+00	3.463187508769678402e+00
2.175188295399762772e+00	3.473847650389617847e+00	3.430694428508398008e+00	3.531974531400541295e+00
2.175485078188960308e+00	3.546455129930595973e+00	3.508033861792759556e+00	3.601954647440186896e+00
2.175781860978157844e+00	3.619062609471574099e+00	3.578665423000016776e+00	3.674154113028403668e+00
2.176078643767355381e+00	3.691190316505788882e+00	3.651321794904593965e+00	3.745144902090041583e+00
2.176375426556552917e+00	3.762946598395313647e+00	3.722310546001967868e+00	3.814217936830935685e+00
2.176672209345750009e+00	3.834702880284731386e+00	3.792534999479062030e+00	3.882299701885893128e+00
2.176968992134947545e+00	3.905567613614016498e+00	3.857873349729841195e+00	3.946957339790005737e+00
2.177265774924145081e+00	3.972199554046736303e+00	3.921186857226521383e+00	4.013051567995675306e+00
2.177562557713342617e+00	4.038831494479455664e+00	3.985155875513150203e+00	4.075819196503603692e+00
2.177859340502540153e+00	4.105463434912175025e+00	4.048584955048355027e+00	4.141110821623185778e+00
2.178156123291737245e+00	4.164083397282277943e+00	4.105664633927059270e+00	4.201230869490985675e+00
2.178452906080934781e+00	4.220500173896756912e+00	4.158385050664193727e+00	4.250565844757882239e+00
2.178749688870132317e+00	4.276916950511235882e+00	4.214925164985763750e+00	4.303224129558056887e+00
2.179046471659329853e+00	4.327332380459559147e+00	4.266313688888970113e+00	4.353880323389571316e+00
2.179343254448527389e+00	4.368542824529378699e+00	4.308826041778595517e+00	4.395577052748840252e+00
2.179640037237724481e+00	4.409753268599136966e+00	4.349551983538360922e+00	4.438182212920181335e+00
2.179936820026922017e+00	4.450866839766080219e+00	4.388559237689189096e+00	4.480370569860265384e+00
2.180233602816119554e+00	4.472702703259985313e+00	4.411129938097552383e+00	4.507333894323449108e+00
2.180530385605317090e+00	4.494538566753891295e+00	4.430556993678478328e+00	4.534722828621257307e+00
2.180827168394514182e+00	4.516374430247763527e+00	4.446322941764653258e+00	4.562291109943330980e+00
2.181123951183711718e+00	4.524940954683724037e+00	4.462338859144896475e+00	4.575765403028966283e+00
2.181420733972909254e+00	4.525212543162661305e+00	4.462557804910984416e+00	4.579076098159048591e+00
2.181717516762106790e+00	4.525484131641597685e+00	4.461969372281591184e+00	4.581612688899569186e+00
2.182014299551304326e+00	4.521095976823698237e+00	4.460263721584730945e+00	4.579404981665149421e+00
2.182311082340501418e+00	4.500719810551307987e+00	4.442780312972494983e+00	4.557087074461797727e+00
2.182607865129698954e+00	4.480343644278885762e+00	4.425280263695420935e+00	4.536982165292151592e+00
2.182904647918896490e+00	4.459967478006465313e+00	4.405720213705318855e+00	4.518661403780336094e+00
2.183201430708094026e+00	4.424971166652511556e+00	4.370431611359673063e+00	4.485689361519247242e+00
2.183498213497291562e+00	4.387107143110769769e+00	4.338194770286808222e+00	4.451087798260102701e+00
2.183794996286488654e+00	4.349243119569083049e+00	4.302561614129063905e+00	4.412938819433056103e+00
2.184091779075686190e+00	4.304940347627107755e+00	4.261442189695107352e+00	4.370391628293245567e+00
2.184388561864883727e+00	4.252651180526838104e+00	4.211304744481370932e+00	4.319327602391855869e+00
2.184685344654081263e+00	4.200362013426568453e+00	4.156025054368404525e+00	4.267506268128665070e+00
2.184982127443278799e+00	4.147405491568139979e+00	4.095443721541986548e+00	4.213614015741638852e+00
2.185278910232475891e+00	4.083345343681378026e+00	4.030542879442337245e+00	4.150922594319601089e+00
2.185575693021673427e+00	4.019285195794518373e+00	3.966273438171917132e+00	4.092430901655798259e+00
2.185872475810870963e+00	3.955225047907660496e+00	3.902646259808220996e+00	4.033453424369962015e+00
2.186169258600068499e+00	3.886067855055851616e+00	3.836481090348015321e+00	3.967177151176703997e+00
2.186466041389265591e+00	3.814366348944434826e+00	3.770998596538962744e+00	3.897488441135589010e+00
2.186762824178463127e+00	3.742664842832910566e+00	3.706855561701615009e+00	3.831009041092016343e+00
2.187059606967660663e+00	3.670468689267389450e+00	3.640897867971403468e+00	3.763506468310316766e+00
2.187356389756858199e+00	3.596983852890930144e+00	3.569997324925643145e+00	3.691352994504370155e+00
2.187653172546055735e+00	3.523499016514470839e+00	3.500639689908018326e+00	3.621415075195440814e+00
2.187949955335252827e+00	3.450014180138121223e+00	3.432747375096347753e+00	3.554061926800894167e+00
2.188246738124450363e+00	3.379792149946264868e+00	3.367177757959920914e+00	3.485057295259740062e+00
2.188543520913647900e+00	3.309982837481815654e+00	3.301009268350485026e+00	3.414613862257396715e+00
2.188840303702845436e+00	3.240173525017366885e+00	3.232188698157551610e+00	3.343007046751634181e+00
2.189137086492042972e+00	3.173819194908652719e+00	3.166280649368662381e+00	3.275629108775582221e+00
2.189433869281240064e+00	3.110946889726522002e+00	3.107061729861723798e+00	3.211098468323540178e+00
2.189730652070437600e+00	3.048074584544297139e+00	3.045718291052209814e+00	3.150080239365348422e+00
2.190027434859635136e+00	2.986051092412410846e+00	2.983721925493930449e+00	3.085796303804046570e+00
2.190324217648832672e+00	2.931009900595247242e+00	2.928644054537398844e+00	3.026688767356201737e+00
2.190621000438030208e+00	2.875968708778083638e+00	2.871930954377829526e+00	2.967469101823606792e+00
2.190917783227227300e+00	2.820927516961002190e+00	2.814765365923877383e+00	2.908935624120051688e+00
2.191214566016424836e+00	2.770931496604688959e+00	2.762599712891080195e+00	2.855412890219932276e+00
2.191511348805622372e+00	2.722909880691080531e+00	2.713337664591090714e+00	2.807815815115554337e+00
2.191808131594819908e+00	2.674888264777472546e+00	2.663798816629010524e+00	2.755386229096453032e+00
2.192104914384017444e+00	2.628631434092218555e+00	2.615631646580331093e+00	2.706291216046263326e+00
2.192401697173214536e+00	2.585972801875448202e+00	2.571276162791671371e+00	2.661781969671241921e+00
2.192698479962412073e+00	2.543314169658613899e+00	2.528791657909429169e+00	2.615469114433649711e+00
2.192995262751609609e+00	2.500655537441779597e+00	2.485930844648477578e+00	2.568371819038653747e+00
2.193292045540807145e+00	2.461783374093938104e+00	2.447886310738944360e+00	2.527718637827520265e+00
2.193588828330004237e+00	2.423155443965931966e+00	2.408047885960597601e+00	2.487628561610462974e+00
2.193885611119201773e+00	2.384527513837867652e+00	2.367383428827368519e+00	2.446219433253585596e+00
2.194182393908399309e+00	2.348007188443392401e+00	2.333116303692978732e+00	2.408392977726414586e+00
2.194479176697596845e+00	2.313213039085532330e+00	2.299681158181450691e+00	2.375191644257515833e+00
2.194775959486794381e+00	2.278418889727671814e+00	2.265277333000054849e+00	2.341990310788617524e+00
2.195072742275991473e+00	2.244299884207100249e+00	2.231425571208869751e+00	2.309471377725323293e+00
2.195369525065189009e+00	2.213723150031556841e+00	2.201862726472810561e+00	2.279798951004210483e+00
2.195666307854386545e+00	2.183146415856013434e+00	2.172990415492334293e+00	2.248265404996254713e+00
2.195963090643584081e+00	2.152569681680470026e+00	2.142504461722420483e+00	2.216630364757749216e+00
2.196259873432781617e+00	2.125112685055060346e+00	2.115978097390043722e+00	2.188024898337979973e+00
2.196556656221978709e+00	2.098585329725841220e+00	2.091627523668437849e+00	2.161460444261988023e+00
2.196853439011176246e+00	2.072057974396581681e+00	2.063515212735852256e+00	2.134955679050046129e+00
2.197150221800373782e+00	2.046731340633499485e+00	2.039641069335443202e+00	2.111376313083056289e+00
2.197447004589571318e+00	2.023357449466462121e+00	2.017274863838679266e+00	2.089593892705616351e+00
2.197743787378768854e+00	1.999983558299424757e+00	1.994276303809104256e+00	2.066485242854309679e+00
2.198040570167965946e+00	1.976609667132422476e+00	1.971788562764620556e+00	2.042304722830423636e+00
2.198337352957163482e+00	1.955443467366356991e+00	1.951366958996113787e+00	2.020655152904760499e+00
2.198634135746361018e+00	1.934297088685979160e+00	1.929791873168998695e+00	1.999113418555640509e+00
2.198930918535558554e+00	1.913150710005601107e+00	1.908454673089179598e+00	1.977850306677517933e+00
2.199227701324756090e+00	1.893099794272318448e+00	1.889118744874451750e+00	1.958057323547447215e+00
2.199524484113953182e+00	1.873774813756789115e+00	1.870736685301138014e+00	1.939267742137746220e+00
2.199821266903150718e+00	1.854449833241230916e+00	1.850560149115911157e+00	1.921155969190416535e+00
2.200118049692348254e+00	1.835518258208828524e+00	1.830540453889309083e+00	1.903138681695301537e+00
2.200414832481545790e+00	1.818050894620521163e+00	1.813382981547376760e+00	1.886272499797634339e+00
2.200711615270742882e+00	1.800583531032240003e+00	1.795959246758149996e+00	1.867316009628036566e+00
2.201008398059940419e+00	1.783116167443932643e+00	1.779244438215180857e+00	1.848922650523530553e+00
2.201305180849137955e+00	1.767172686258056125e+00	1.764854123434042243e+00	1.830616434284755289e+00
2.201601963638335491e+00	1.751558926664044780e+00	1.748117891793448120e+00	1.814587037136122349e+00
2.201898746427533027e+00	1.735945167070033435e+00	1.734191661076931901e+00	1.798689212813228133e+00
2.202195529216730119e+00	1.721010782688197960e+00	1.717203985981538228e+00	1.783023580729261814e+00
2.202492312005927655e+00	1.706967986743693322e+00	1.701938106266801309e+00	1.768098661706328123e+00
2.202789094795125191e+00	1.692925190799188684e+00	1.688396032047073669e+00	1.752435179455754222e+00
2.203085877584322727e+00	1.678938728149143911e+00	1.673646637385707958e+00	1.737074270645133645e+00
2.203382660373520263e+00	1.666212234926668145e+00	1.657651983473420687e+00	1.723363121463002967e+00
2.203679443162717355e+00	1.653485741704211254e+00	1.644045866989024329e+00	1.709562632975636154e+00
2.203976225951914891e+00	1.640759248481735266e+00	1.630841361802264800e+00	1.695579614330100071e+00
2.204273008741112427e+00	1.628900984132195084e+00	1.619311555797041891e+00	1.681551619883940196e+00
2.204569791530309963e+00	1.617503814991804623e+00	1.606368857177448817e+00	1.669661760464556721e+00
2.204866574319507500e+00	1.606106645851414161e+00	1.593810949289274692e+00	1.657075891303734227e+00
2.205163357108704592e+00	1.595089978970357869e+00	1.580876512330821937e+00	1.643659468813672309e+00
2.205460139897902128e+00	1.585136980515060579e+00	1.569161294521040029e+00	1.630573998809427216e+00
2.205756922687099664e+00	1.575183982059763066e+00	1.556935577617775568e+00	1.616950790250629266e+00
2.206053705476297200e+00	1.565230983604465553e+00	1.544760463110101734e+00	1.606221203047374368e+00
2.206350488265494292e+00	1.556692738735551806e+00	1.533644507280581770e+00	1.596806238329114613e+00
2.206647271054691828e+00	1.548358796852764563e+00	1.522301438381173266e+00	1.583404422195108685e+00
2.206944053843889364e+00	1.540024854969977319e+00	1.512903411670523557e+00	1.572574261020135200e+00
2.207240836633086900e+00	1.532690494739514131e+00	1.504566555172522246e+00	1.563335719297290316e+00
2.207537619422284436e+00	1.526421153503914274e+00	1.497360338108167488e+00	1.556487241196284455e+00
2.207834402211481528e+00	1.520151812268323965e+00	1.487520087615098907e+00	1.548053411270899460e+00
2.208131185000679064e+00	1.514148257227587724e+00	1.477737949881968271e+00	1.540956204545599784e+00
2.208427967789876600e+00	1.510691720565416896e+00	1.471937724614579279e+00	1.536819525261005071e+00
2.208724750579074136e+00	1.507235183903246067e+00	1.467578530694040762e+00	1.532564844405993831e+00
2.209021533368271673e+00	1.503778647241075017e+00	1.463219336773502466e+00	1.528686201710372616e+00
2.209318316157468765e+00	1.502758383072061221e+00	1.461932635720522233e+00	1.527541344718096328e+00
# Source data for the stacked differential phase data in panel b
# Wavelength	Diff. Phase	Diff. Phase Error
2.165646553039550781e+00	4.595063749628572891e-01	1.031443721311590345e+00
2.167844772338867188e+00	3.131949251710954840e-01	1.000217372962976636e+00
2.170043230056762695e+00	5.536553311250139164e-02	8.858385514868882815e-01
2.172241449356079102e+00	-6.491279139816721888e-02	7.542440482175014616e-01
2.174439668655395508e+00	1.412154780406453591e+00	7.619474287299483617e-01
2.176637887954711914e+00	1.005315013986789019e+00	6.339469053409756416e-01
2.178836107254028320e+00	8.667967360019773748e-01	6.089978120529591088e-01
2.181034564971923828e+00	4.953120186321544050e-01	5.833294640258985808e-01
2.183232784271240234e+00	-2.906586703649385317e-01	6.217176715841805645e-01
2.185431003570556641e+00	-1.476550963354318124e+00	6.476693502166439576e-01
2.187629222869873047e+00	-1.079928200505235303e+00	7.755403434790260064e-01
2.189827680587768555e+00	-1.101927684285787024e+00	8.155980800313741286e-01
2.192025899887084961e+00	-1.000703047401960699e+00	9.445714722506501904e-01
2.194224119186401367e+00	-4.424523794116357878e-01	1.217297053756988268e+00
# Source data for the best fit differential phase model in panel b
# Wavelength	Model Diff. Phase	Model Diff. Phase Lower Error	Model Diff. Phase Upper Error
2.165002710074506620e+00	2.354522937435378493e-01	7.519467828635865991e-02	3.304016009821674760e-01
2.165299492863704156e+00	2.440005752912194625e-01	7.884271630352254756e-02	3.405852816702421015e-01
2.165596275652901692e+00	2.525488568389009925e-01	8.302413803643056422e-02	3.507689623583166716e-01
2.165893058442099228e+00	2.613209696205609500e-01	8.995590683463004777e-02	3.612637228954004298e-01
2.166189841231296320e+00	2.714651475796653890e-01	9.872853486240877607e-02	3.736653747123311886e-01
2.166486624020493856e+00	2.816093255387850380e-01	1.075011628902006189e-01	3.876517498728034306e-01
2.166783406809691392e+00	2.917535034979046316e-01	1.158776109938471771e-01	4.042242053807826863e-01
2.167080189598888929e+00	3.034893079304882280e-01	1.233580867323903901e-01	4.149935222311536553e-01
2.167376972388086465e+00	3.157539772960484825e-01	1.309810968047787350e-01	4.261934234100044905e-01
2.167673755177283557e+00	3.280186466615903629e-01	1.392924361414064338e-01	4.406469173012055318e-01
2.167970537966481093e+00	3.414202213488354842e-01	1.510000977565162661e-01	4.538808817569899290e-01
2.168267320755678629e+00	3.568348044960056864e-01	1.643784368297779852e-01	4.687617826503934770e-01
2.168564103544876165e+00	3.722493876431758331e-01	1.776279216256308191e-01	4.835176112111271851e-01
2.168860886334073257e+00	3.876639707903230536e-01	1.861294759075659555e-01	4.982734397718389108e-01
2.169157669123270793e+00	4.072885496369853531e-01	1.997519890569823819e-01	5.158300557982936629e-01
2.169454451912468329e+00	4.270376541395397019e-01	2.159898045699509272e-01	5.370301264319912171e-01
2.169751234701665865e+00	4.467867586420939396e-01	2.323475416203066302e-01	5.599328571089917661e-01
2.170048017490863401e+00	4.696113669260763568e-01	2.519906339155992825e-01	5.860870426468089978e-01
2.170344800280060493e+00	4.946483840937241361e-01	2.736736626193178035e-01	6.180522430419587154e-01
2.170641583069258029e+00	5.196854012614092744e-01	2.958548800298549386e-01	6.453405154554041623e-01
2.170938365858455565e+00	5.458973138955846016e-01	3.193802565073541877e-01	6.767166879468389240e-01
2.171235148647653102e+00	5.770551992772188221e-01	3.480189901959782062e-01	7.146646930089791683e-01
2.171531931436850638e+00	6.082130846588530426e-01	3.729921739411148351e-01	7.490048365789654383e-01
2.171828714226047730e+00	6.393709700404405227e-01	3.960342520853135651e-01	7.833449801489005271e-01
2.172125497015245266e+00	6.760497456165160957e-01	4.272240270033189624e-01	8.244798453409184491e-01
2.172422279804442802e+00	7.140890616830968263e-01	4.674350848169003259e-01	8.672891676518016402e-01
2.172719062593640338e+00	7.521283777496776679e-01	5.034054639274221365e-01	9.090576161631980234e-01
2.173015845382837874e+00	7.927690636392553669e-01	5.384938447876249645e-01	9.530200635801427955e-01
2.173312628172034966e+00	8.371127879849474818e-01	5.683298039338049445e-01	1.001146844487123433e+00
2.173609410961232502e+00	8.814565123307063210e-01	5.981657630800294445e-01	1.049273625394176346e+00
2.173906193750430038e+00	9.258407215726308648e-01	6.350594372335233162e-01	1.095110622237202902e+00
2.174202976539627574e+00	9.719472568952758351e-01	6.670487402107768693e-01	1.137610330046693319e+00
2.174499759328825110e+00	1.018053792217920916e+00	6.985128517004970394e-01	1.180110037856183514e+00
2.174796542118022202e+00	1.064160327540496942e+00	7.301684613929874113e-01	1.240920733417072874e+00
2.175093324907219738e+00	1.104690895235291848e+00	7.663302191040975986e-01	1.293005271603101081e+00
2.175390107696417274e+00	1.141992878435812431e+00	8.008525069627266957e-01	1.340517074240056949e+00
2.175686890485614811e+00	1.179294861636332792e+00	8.247231906904760601e-01	1.378813917714569071e+00
2.175983673274811903e+00	1.210746386096663629e+00	8.631819505303184314e-01	1.395488732536346310e+00
2.176280456064009439e+00	1.224036051685391646e+00	8.777000275059620993e-01	1.414271257778819457e+00
2.176577238853206975e+00	1.237325717274119219e+00	9.053150831435657908e-01	1.449613818585147484e+00
2.176874021642404511e+00	1.250615382862847014e+00	9.312717400224735931e-01	1.483252123417115431e+00
2.177170804431602047e+00	1.231941886974606604e+00	9.177491598843638965e-01	1.465338515914948125e+00
2.177467587220799139e+00	1.207803220179933357e+00	8.942186878707293340e-01	1.454965507570803229e+00
2.177764370009996675e+00	1.183664553385223916e+00	8.713270592430419903e-01	1.433090166972232016e+00
2.178061152799194211e+00	1.140506817101021086e+00	8.398432108600566437e-01	1.397330952055938269e+00
2.178357935588391747e+00	1.075407204882659729e+00	7.817050375132941209e-01	1.328162204490299647e+00
2.178654718377589283e+00	1.010307592664298371e+00	7.231539945303940842e-01	1.275418159987850686e+00
2.178951501166786375e+00	9.427794608135604548e-01	6.621353969332777201e-01	1.214130183443478783e+00
2.179248283955983911e+00	8.451525708844497276e-01	5.723216567993488768e-01	1.110463458459076014e+00
2.179545066745181447e+00	7.475256809553391113e-01	4.787463734364578172e-01	1.024166872549054252e+00
2.179841849534378984e+00	6.498987910262282730e-01	3.884001014077742009e-01	9.326828695428370786e-01
2.180138632323576520e+00	5.397642358090743997e-01	2.912258080691996764e-01	8.251088092215587144e-01
2.180435415112773612e+00	4.238779804961443354e-01	2.078591046991838387e-01	6.923886268124539445e-01
2.180732197901971148e+00	3.079917251830407987e-01	8.065861687445023687e-02	5.451010859223548444e-01
2.181028980691168684e+00	1.906625426558677672e-01	-2.774538039067864573e-02	4.243563353703888597e-01
2.181325763480366220e+00	6.989062274420719534e-02	-1.422450606320653232e-01	3.124000710172740725e-01
2.181622546269563756e+00	-5.088129716745334874e-02	-2.312778162541603844e-01	2.001299697412550205e-01
2.181919329058760848e+00	-1.716532170789331901e-01	-3.399054900184908523e-01	6.230732622830906925e-02
2.182216111847958384e+00	-2.859429599916716858e-01	-4.514805617288795703e-01	-6.584740709864921049e-02
2.182512894637155920e+00	-3.995576151342271065e-01	-5.694622024010774775e-01	-1.683282149186829946e-01
2.182809677426353456e+00	-5.131722702767825828e-01	-7.009407258534675611e-01	-2.623195724045986332e-01
2.183106460215550548e+00	-6.160938751631702681e-01	-8.145369556997270610e-01	-3.495736820821143120e-01
2.183403243004748084e+00	-7.089862453622649552e-01	-9.176249311191964075e-01	-4.279171275963189469e-01
2.183700025793945620e+00	-8.018786155613595312e-01	-1.019424854637860367e+00	-5.168045697314551656e-01
2.183996808583143157e+00	-8.904508579316545713e-01	-1.102376088860751224e+00	-5.873248697294171095e-01
2.184293591372340693e+00	-9.491530816655506797e-01	-1.156012649218641775e+00	-6.353943761739331286e-01
2.184590374161537785e+00	-1.007855305399358636e+00	-1.229990208437646615e+00	-6.728948779631355182e-01
2.184887156950735321e+00	-1.066557529133254745e+00	-1.302154644568141784e+00	-7.097191195560571542e-01
2.185183939739932857e+00	-1.095314444871675397e+00	-1.317127638131105893e+00	-7.255359312553997242e-01
2.185480722529130393e+00	-1.113368487960584963e+00	-1.321465884061819196e+00	-7.357061665979774956e-01
2.185777505318327929e+00	-1.131422531049494085e+00	-1.337036880189104826e+00	-7.536325213992605132e-01
2.186074288107525021e+00	-1.137172113500077630e+00	-1.340572633951826020e+00	-7.558164080243101601e-01
2.186371070896722557e+00	-1.119770079535998608e+00	-1.334547835518083092e+00	-7.411793195683055169e-01
2.186667853685920093e+00	-1.102368045571919586e+00	-1.302553117166895147e+00	-7.293307861508806500e-01
2.186964636475117629e+00	-1.084966011607840786e+00	-1.316798486680498037e+00	-7.159307628510835908e-01
2.187261419264315165e+00	-1.046946606668593738e+00	-1.299378600494708103e+00	-6.830465098962126280e-01
2.187558202053512257e+00	-1.008009211324867316e+00	-1.244068488550335472e+00	-6.589498703445186845e-01
2.187854984842709793e+00	-9.690718159810827181e-01	-1.211658230655378476e+00	-6.363965268422467902e-01
2.188151767631907330e+00	-9.264155840923559149e-01	-1.173604704469086046e+00	-6.001587702801428614e-01
2.188448550421104866e+00	-8.809276183305589925e-01	-1.120900776042273561e+00	-5.685413809955288666e-01
2.188745333210301958e+00	-8.354396525688300157e-01	-1.067833715234493441e+00	-5.308618753576781479e-01
2.189042115999499494e+00	-7.905484322736328062e-01	-1.013443955223829240e+00	-4.930780319343533447e-01
2.189338898788697030e+00	-7.484120117312058618e-01	-9.644134063398435153e-01	-4.653518446601220271e-01
2.189635681577894566e+00	-7.062755911887789173e-01	-9.203713257287475802e-01	-4.365465881826846584e-01
2.189932464367092102e+00	-6.641391706463518618e-01	-8.660206133677166296e-01	-4.114352268627932130e-01
2.190229247156289194e+00	-6.275487053266899373e-01	-8.175124783803612294e-01	-3.876768595373369930e-01
2.190526029945486730e+00	-5.924468189805317531e-01	-7.755008273882327829e-01	-3.646727062434608757e-01
2.190822812734684266e+00	-5.573449326343732357e-01	-7.346288591977809812e-01	-3.381604674408972278e-01
2.191119595523881802e+00	-5.250260186105076832e-01	-6.993158177179964463e-01	-3.161205501758171388e-01
2.191416378313079338e+00	-4.969037440396999461e-01	-6.679810647448678473e-01	-2.972168743201759056e-01
2.191713161102276430e+00	-4.687814694689342865e-01	-6.366463117717859888e-01	-2.774424157636092292e-01
2.192009943891473966e+00	-4.407120292013969043e-01	-6.053695524836756325e-01	-2.523485855320667937e-01
2.192306726680671503e+00	-4.184163413468630632e-01	-5.785035933717669332e-01	-2.265512590046447894e-01
2.192603509469869039e+00	-3.961206534923292222e-01	-5.550402782557223302e-01	-2.097311602888785875e-01
2.192900292259066575e+00	-3.738249656377952701e-01	-5.318548207198061650e-01	-1.947602840793974943e-01
2.193197075048263667e+00	-3.544520856099935280e-01	-5.111411122831794884e-01	-1.838647782061587077e-01
2.193493857837461203e+00	-3.368751188328958368e-01	-4.903560101533229187e-01	-1.741649780838170347e-01
2.193790640626658739e+00	-3.192981520557980346e-01	-4.711911488521237645e-01	-1.637122808999388057e-01
2.194087423415856275e+00	-3.025885678850966931e-01	-4.529265201089548998e-01	-1.506536641948185706e-01
2.194384206205053811e+00	-2.887870030834351343e-01	-4.376374903826884544e-01	-1.400961630464460095e-01
2.194680988994250903e+00	-2.749854382817940590e-01	-4.214875085985291814e-01	-1.295386618980893245e-01
2.194977771783448439e+00	-2.611838734801324446e-01	-4.047681054005616841e-01	-1.189811607497167772e-01
# Source data for the individual photocenters and their uncertainty ellipses in panel c
# dRA	dDEC	velocity	err_ellipse_width	err_ellipse_height	err_ellipse_angle
2.416240239869334516e+01	-7.893878580238810727e+00	-1.642781599919163227e+03	9.239797447806417097e+01	3.493595784863945397e+01	1.297243773139303471e+02
-1.874793777787245830e+01	3.683396633422465527e+01	-1.340760716800417413e+03	2.826814790424402801e+01	7.849256068079408521e+01	3.711933281897887582e+01
2.925148843742406513e+01	8.669616534437835753e+00	-1.038739833681671598e+03	2.496070560331137145e+01	6.511889687929179615e+01	3.169262294323107909e+01
4.498798070817170469e+01	-3.075004484379949687e+01	-7.367189505629258974e+02	2.195046237304146075e+01	5.458950812207698533e+01	3.746878071086795359e+01
5.118186063883221948e+00	3.407580132518703842e+00	-4.346980674441802535e+02	1.970641561692555754e+01	5.232750470635402706e+01	3.628869073292288761e+01
-3.098676387211424021e+00	1.203146969586222248e+01	-1.326444271797600720e+02	1.923077088801434087e+01	4.658019902821624214e+01	3.744928819942171572e+01
-8.286002187142308628e+00	-1.682170156035226682e+00	1.693764559389856572e+02	5.200253650905771252e+01	1.879294351566804622e+01	1.289841888748597682e+02
-5.475993712984660533e+00	-2.662887582529643993e+01	4.713973390577313012e+02	5.482349775357934618e+01	2.006180279760296870e+01	-5.149851052676466878e+01
-4.923200899501739514e+01	2.150772190601016831e+01	7.734182221764770020e+02	2.399493092577242948e+01	6.717213780300231463e+01	3.902197925580882298e+01
-2.803290699505826922e+01	5.159985857066826220e+00	1.075471862440897212e+03	2.933991750191428238e+01	7.415122655614898406e+01	3.541267250228685270e+01
# Source data for the average photocenters and their uncertainty ellipses in panel c
# dRA_avg	dDEC_avg	avg_err_ellipse_width	avg_err_ellipse_height	avg_err_ellipse_angle
1.340000000000000036e+01	1.800000000000000044e+00	6.706974800000000236e+00	1.720676634000000149e+01	3.744219506166411549e+01
-2.089999999999999858e+01	-6.999999999999999556e-01	2.517675140000000056e+01	9.104008779999999135e+00	1.284641386396292830e+02
