# Supplementary material for: A dynamical measure of the black hole mass in a quasar 11 billion years ago
Source: Nature. 2024 Jan 29;627(8003):281–5. doi: 10.1038/s41586-024-07053-4 (PMC11636685; doi:10.1038/s41586-024-07053-4)
Supplement: Supplementary file 2 — Source Data Fig. 2 [file 41586_2024_7053_MOESM2_ESM.csv]

# Source data for Figure 2
# Source data for the data points from Bentz+2013
# logL5100_B13	logRBLR_B13	logRBLR_lerr_B13	logRBLR_uerr_B13
4.370000000000000284e+01	-1.850706818089454586e+00	-2.951077363207017523e+00	-2.966871630390249592e+00
4.370000000000000284e+01	-1.979106086807260967e+00	-2.824204126821517669e+00	-2.891892745575646018e+00
4.360000000000000142e+01	-1.920680062350255568e+00	-3.054218970720473436e+00	-3.055260878224697940e+00
4.489999999999999858e+01	-1.030693121028659842e+00	-2.948198630581206459e+00	-2.990683729579944661e+00
4.470000000000000284e+01	-1.122739763148013159e+00	-2.940305132707793589e+00	-2.971246206087339914e+00
4.389999999999999858e+01	-1.835466851532717714e+00	-2.952738147188481932e+00	-3.002698127728764099e+00
4.350000000000000000e+01	-1.760045754358399606e+00	-3.015318259461705619e+00	-3.008171079291804162e+00
4.300000000000000000e+01	-1.929888064137079473e+00	-2.645891407771878701e+00	-2.869961617382192909e+00
4.329999999999999716e+01	-1.610633248366899251e+00	-2.994448614347330562e+00	-3.008644572271237827e+00
4.350000000000000000e+01	-1.616623612056086623e+00	-3.007558719159465710e+00	-3.024863577367936429e+00
4.400000000000000000e+01	-1.495091124139698024e+00	-2.853025971140151995e+00	-2.883154630509743299e+00
4.379999999999999716e+01	-1.662716335734065520e+00	-3.035628338704172258e+00	-3.039066755577207957e+00
4.389999999999999858e+01	-1.402995192686421255e+00	-2.943324667477295264e+00	-3.005527242215783712e+00
4.350000000000000000e+01	-1.506642190200271569e+00	-3.007701452418023003e+00	-3.023175986464067933e+00
4.350000000000000000e+01	-2.121773590375992669e+00	-2.200954836423617333e+00	-2.792212506125846705e+00
4.360000000000000142e+01	-1.869190223783467664e+00	-2.846913829072315494e+00	-2.926816118654044452e+00
4.360000000000000142e+01	-1.871896117159392636e+00	-2.880496288921309933e+00	-2.929888064137079695e+00
4.479999999999999716e+01	-9.089943040250609840e-01	-3.016204273672929315e+00	-3.023715387186237002e+00
4.360000000000000142e+01	-1.690409826217005307e+00	-2.894529808872929877e+00	-2.987406109337374271e+00
4.360000000000000142e+01	-1.766385932389418656e+00	-2.915605045044798338e+00	-2.895687787816381586e+00
4.339999999999999858e+01	-1.553571866308997684e+00	-2.920927787335016568e+00	-2.915413295082787570e+00
4.510000000000000142e+01	-8.996354075720471855e-01	-3.005145592342020944e+00	-3.017626496897671373e+00
4.220000000000000284e+01	-2.501984832087598587e+00	-2.968852452441708145e+00	-2.995870825665075898e+00
4.350000000000000000e+01	-2.638265536994929494e+00	-2.919298904242657144e+00	-2.973437187844831797e+00
4.270000000000000284e+01	-2.008573257038936966e+00	-3.015039299288168273e+00	-3.039655221635741533e+00
4.200000000000000000e+01	-2.712404119923172985e+00	-2.972475507908248105e+00	-2.972760459353352314e+00
4.239999999999999858e+01	-2.475043204128569041e+00	-2.994871197904287907e+00	-3.025710981503921815e+00
4.250000000000000000e+01	-2.067415928053399909e+00	-2.965043019343841291e+00	-2.954282503082228839e+00
4.220000000000000284e+01	-2.512535014420906876e+00	-2.996834853767692763e+00	-3.011108255159416380e+00
4.189999999999999858e+01	-2.804174493278818403e+00	-2.940895060435225083e+00	-2.965840663776948105e+00
4.200000000000000000e+01	-2.257790206201361727e+00	-3.022713190851250342e+00	-3.007751268256790844e+00
4.220000000000000284e+01	-2.591716260468531541e+00	-2.877273569476305415e+00	-2.880888042549984540e+00
4.250000000000000000e+01	-2.286435387650891826e+00	-2.980162336574538884e+00	-2.974059354307178715e+00
4.589999999999999858e+01	-5.891607445383741926e-01	-2.923413386872605102e+00	-2.988492890679178338e+00
4.360000000000000142e+01	-1.498524299978092111e+00	-2.850706818089454586e+00	-2.837930151328275308e+00
4.279999999999999716e+01	-2.504307268006630061e+00	-2.978523532082884895e+00	-2.996446917625861239e+00
4.239999999999999858e+01	-2.331723116692641096e+00	-2.854167350198960840e+00	-2.964789927270193637e+00
4.470000000000000284e+01	-1.052352181617524085e+00	-2.823204193259668315e+00	-2.948616764659360623e+00
4.360000000000000142e+01	-1.853299628667734122e+00	-2.960509598315602453e+00	-2.984865350593747468e+00
4.450000000000000000e+01	-9.815449711736725646e-01	-2.778119304384102151e+00	-2.902611809138064825e+00
4.329999999999999716e+01	-1.781549873653724525e+00	-3.041621261638799201e+00	-3.044146465048158667e+00
4.300000000000000000e+01	-1.806503155597401156e+00	-3.018690760001359052e+00	-3.029558698576315656e+00
4.320000000000000284e+01	-1.874618975494865891e+00	-3.001723773859673372e+00	-3.003255374872089156e+00
4.300000000000000000e+01	-2.034623414657092511e+00	-2.988865924096417270e+00	-3.006819074674293546e+00
4.320000000000000284e+01	-1.962072747508480708e+00	-3.026530736735399074e+00	-3.025606596337716780e+00
4.329999999999999716e+01	-1.948911301450509725e+00	-2.907952693771603592e+00	-2.967592451272576426e+00
4.339999999999999858e+01	-1.739556365966787865e+00	-3.020589733214515071e+00	-3.026869560065534870e+00
4.329999999999999716e+01	-1.861172251767619690e+00	-3.045863682585218335e+00	-3.045347280048865457e+00
4.310000000000000142e+01	-1.832978051129023012e+00	-3.034375175449474327e+00	-3.029019537139093998e+00
4.350000000000000000e+01	-1.652770225878509525e+00	-3.038376499476821646e+00	-3.010711257251680983e+00
4.339999999999999858e+01	-1.681564418989101251e+00	-3.020020912593706086e+00	-3.023309749299314397e+00
4.300000000000000000e+01	-2.263102743172461739e+00	-2.710260774514681170e+00	-2.802569625783424723e+00
4.300000000000000000e+01	-1.920680062350255568e+00	-2.765778102364512492e+00	-2.926000767833755400e+00
4.289999999999999858e+01	-2.276675550361735745e+00	-2.878735541689698252e+00	-2.925966642623986314e+00
4.289999999999999858e+01	-2.454839818040282395e+00	-2.914232305799512979e+00	-2.994761845144827461e+00
4.289999999999999858e+01	-1.982594414653082282e+00	-2.914560529381255094e+00	-2.989311909813498591e+00
4.450000000000000000e+01	-1.098292494526469598e+00	-2.860971058253905852e+00	-2.957177266730029785e+00
4.370000000000000284e+01	-1.797262498862488567e+00	-2.981953929680087434e+00	-2.994934218428258355e+00
4.360000000000000142e+01	-1.891324668997718561e+00	-2.963206676303844045e+00	-2.981953929680087434e+00
4.360000000000000142e+01	-1.549676822425473333e+00	-2.964650170396291529e+00	-2.999211004584979356e+00
4.370000000000000284e+01	-1.928648992021531061e+00	-2.952723979328957249e+00	-2.981587776313904925e+00
4.310000000000000142e+01	-2.135499614882750308e+00	-3.021990340055232149e+00	-3.019583336252503525e+00
4.470000000000000284e+01	-1.472871727195135039e+00	-2.869071074290871159e+00	-2.938008873583714653e+00
4.429999999999999716e+01	-1.221710058014236822e+00	-2.799201857851461916e+00	-2.925570986025396891e+00
4.550000000000000000e+01	-6.749603740434735322e-01	-3.003339977482211154e+00	-3.003292990940436447e+00
4.360000000000000142e+01	-1.703104096845210913e+00	-2.930990801458884576e+00	-2.974711838709168887e+00
4.439999999999999858e+01	-1.409498119260436555e+00	-3.044981866075348709e+00	-3.043564076034179777e+00
4.200000000000000000e+01	-2.253848020447299927e+00	-3.012759912845273558e+00	-3.022544242179166396e+00
4.410000000000000142e+01	-1.175103032077648324e+00	-3.045506937356675436e+00	-3.043948345629788221e+00
4.410000000000000142e+01	-2.093744866775749003e+00	-3.018024152837630592e+00	-3.024863577367936429e+00
4.350000000000000000e+01	-1.690409826217005307e+00	-2.997905864130218312e+00	-3.009835937889339341e+00
# Source data for the Bentz+2013 R-L relation
# logL5100_B13_relation	logRBLR_B13_relation
4.110000000000000142e+01	-3.099416099815316628e+00
4.900000000000000000e+01	1.213983900184683495e+00
# Source data for the Gravity AGN measurements
# logL5100_GravAGN	RBLR_GravAGN	RBLR_lerr_GravAGN	RBLR_uerr_GravAGN
4.592582757462474063e+01	1.222787370220849296e-01	2.658233413523585636e-02	2.658233413523585636e-02
4.492000000000000171e+01	7.432314934829462039e-02	4.459388960897678333e-02	3.430299200690521688e-02
4.290999999999999659e+01	1.344873151397852663e-02	9.395689139902806825e-03	8.290313946973064743e-03
4.420000000000000284e+01	1.185630735834436317e-01	1.764953173038737166e-02	5.680456308083223216e-02
4.629999999999999716e+01	2.013489871294378841e-01	9.321817887398493874e-02	1.105036703378307616e-01
4.450000000000000000e+01	3.047540243309981162e-02	2.148147354840627618e-02	2.248477717161176392e-02
4.320000000000000284e+01	6.981511363906863984e-03	2.576475493277897207e-03	2.655657065976395857e-03
