# Supplementary material for: A dynamical measure of the black hole mass in a quasar 11 billion years ago
Source: Nature. 2024 Jan 29;627(8003):281–5. doi: 10.1038/s41586-024-07053-4 (PMC11636685; doi:10.1038/s41586-024-07053-4)
Supplement: Supplementary file 3 — Source Data Fig. 3 [file 41586_2024_7053_MOESM3_ESM.csv]

# Source data for Figure 3
# Source data for the Suh+2020 data points in panel a
# logMstar_Suh20	logMstar_lerr_Suh20	logMstar_uerr_Suh20	logMBH_Suh20	logMBH_err_Suh20
1.217999999999999972e+01	-4.000000000000000083e-02	0.000000000000000000e+00	9.380000000000000782e+00	6.029925372672534367e-01
1.121000000000000085e+01	-1.000000000000000021e-02	2.399999999999999911e-01	8.449999999999999289e+00	6.007495318350235536e-01
1.158999999999999986e+01	-2.999999999999999889e-02	1.600000000000000033e-01	8.849999999999999645e+00	6.099999999999999867e-01
1.160999999999999943e+01	-0.000000000000000000e+00	8.999999999999999667e-02	8.769999999999999574e+00	6.099999999999999867e-01
1.078999999999999915e+01	-6.400000000000000133e-01	4.000000000000000222e-01	7.740000000000000213e+00	6.020797289396148111e-01
1.108999999999999986e+01	-2.800000000000000266e-01	1.400000000000000133e-01	8.750000000000000000e+00	6.425729530566938186e-01
1.094999999999999929e+01	-0.000000000000000000e+00	1.199999999999999956e-01	9.199999999999999289e+00	6.799999999999999378e-01
1.108999999999999986e+01	-2.999999999999999889e-02	1.799999999999999933e-01	8.470000000000000639e+00	9.761659694949419430e-01
1.160999999999999943e+01	-2.000000000000000111e-01	8.000000000000000167e-02	8.800000000000000711e+00	6.000833275470999206e-01
1.157000000000000028e+01	-1.300000000000000044e-01	7.000000000000000666e-02	8.919999999999999929e+00	6.029925372672534367e-01
1.113000000000000078e+01	-3.800000000000000044e-01	2.300000000000000100e-01	8.750000000000000000e+00	6.053098380168622228e-01
1.190000000000000036e+01	-4.000000000000000083e-02	0.000000000000000000e+00	9.529999999999999361e+00	6.664082832618454244e-01
1.113000000000000078e+01	-2.600000000000000089e-01	1.199999999999999956e-01	9.130000000000000782e+00	6.799999999999999378e-01
1.171000000000000085e+01	-1.100000000000000006e-01	2.099999999999999922e-01	9.500000000000000000e+00	6.264183905346329961e-01
1.180000000000000071e+01	-2.999999999999999889e-02	0.000000000000000000e+00	9.240000000000000213e+00	6.099999999999999867e-01
1.140000000000000036e+01	-1.000000000000000056e-01	0.000000000000000000e+00	8.740000000000000213e+00	6.139218191268330793e-01
1.227999999999999936e+01	-2.899999999999999800e-01	0.000000000000000000e+00	9.560000000000000497e+00	6.000833275470999206e-01
1.122000000000000064e+01	-5.999999999999999778e-02	1.199999999999999956e-01	8.720000000000000639e+00	6.000833275470999206e-01
1.151999999999999957e+01	-0.000000000000000000e+00	0.000000000000000000e+00	9.400000000000000355e+00	5.999999999999999778e-01
1.199000000000000021e+01	-8.999999999999999667e-02	5.999999999999999778e-02	8.410000000000000142e+00	6.029925372672534367e-01
1.150999999999999979e+01	-1.400000000000000133e-01	7.000000000000000666e-02	8.449999999999999289e+00	6.293647591023825427e-01
1.086999999999999922e+01	-2.300000000000000100e-01	1.799999999999999933e-01	7.849999999999999645e+00	6.896375859826666677e-01
1.131000000000000050e+01	-1.700000000000000122e-01	4.000000000000000083e-02	8.730000000000000426e+00	6.067124524847005151e-01
1.099000000000000021e+01	-2.999999999999999889e-02	2.999999999999999889e-02	8.339999999999999858e+00	6.007495318350235536e-01
1.142999999999999972e+01	-7.000000000000000666e-02	2.000000000000000042e-02	8.550000000000000711e+00	6.053098380168622228e-01
1.096000000000000085e+01	-1.000000000000000021e-02	2.200000000000000011e-01	8.029999999999999361e+00	6.013318551349162711e-01
1.147000000000000064e+01	-2.999999999999999889e-02	0.000000000000000000e+00	8.470000000000000639e+00	6.029925372672534367e-01
1.177999999999999936e+01	-0.000000000000000000e+00	2.999999999999999889e-02	8.720000000000000639e+00	6.161168720299745605e-01
1.113000000000000078e+01	-4.699999999999999734e-01	1.499999999999999944e-01	8.250000000000000000e+00	6.139218191268330793e-01
1.069999999999999929e+01	-7.099999999999999645e-01	2.200000000000000011e-01	7.879999999999999893e+00	6.040695324215582529e-01
1.193999999999999950e+01	-1.100000000000000089e+00	0.000000000000000000e+00	8.849999999999999645e+00	5.999999999999999778e-01
1.176999999999999957e+01	-1.300000000000000044e-01	1.100000000000000006e-01	8.789999999999999147e+00	6.003332407921453395e-01
1.075999999999999979e+01	-1.350000000000000089e+00	0.000000000000000000e+00	7.769999999999999574e+00	6.799999999999999378e-01
1.092999999999999972e+01	-2.800000000000000266e-01	1.000000000000000021e-02	8.089999999999999858e+00	5.999999999999999778e-01
1.113000000000000078e+01	-9.799999999999999822e-01	7.000000000000000666e-02	8.560000000000000497e+00	6.139218191268330793e-01
1.116999999999999993e+01	-2.000000000000000111e-01	2.000000000000000042e-02	8.730000000000000426e+00	6.029925372672534367e-01
1.143999999999999950e+01	-4.400000000000000022e-01	0.000000000000000000e+00	8.089999999999999858e+00	8.845903006477066066e-01
1.083000000000000007e+01	-8.999999999999999667e-02	0.000000000000000000e+00	7.750000000000000000e+00	6.000833275470999206e-01
1.034999999999999964e+01	-9.300000000000000488e-01	2.200000000000000011e-01	8.259999999999999787e+00	6.099999999999999867e-01
1.077999999999999936e+01	-4.699999999999999734e-01	0.000000000000000000e+00	8.599999999999999645e+00	6.099999999999999867e-01
1.213000000000000078e+01	-1.100000000000000006e-01	5.999999999999999778e-02	8.929999999999999716e+00	6.013318551349162711e-01
1.148000000000000043e+01	-7.299999999999999822e-01	0.000000000000000000e+00	8.750000000000000000e+00	6.007495318350235536e-01
1.101999999999999957e+01	-2.000000000000000042e-02	2.999999999999999889e-02	8.470000000000000639e+00	6.040695324215582529e-01
1.066000000000000014e+01	-1.100000000000000006e-01	0.000000000000000000e+00	7.690000000000000391e+00	9.449338601193206788e-01
1.058000000000000007e+01	-2.600000000000000089e-01	4.000000000000000083e-02	7.570000000000000284e+00	6.000833275470999206e-01
1.140000000000000036e+01	-5.999999999999999778e-02	5.999999999999999778e-02	8.619999999999999218e+00	6.425729530566938186e-01
1.090000000000000036e+01	-8.000000000000000167e-02	2.999999999999999889e-02	8.189999999999999503e+00	6.053098380168622228e-01
1.093999999999999950e+01	-1.000000000000000056e-01	1.000000000000000056e-01	7.809999999999999609e+00	9.143850392476901012e-01
1.186999999999999922e+01	-8.699999999999999956e-01	0.000000000000000000e+00	8.660000000000000142e+00	6.324555320336758824e-01
1.114000000000000057e+01	-0.000000000000000000e+00	1.700000000000000122e-01	8.839999999999999858e+00	7.440430095095309504e-01
1.234999999999999964e+01	-2.300000000000000100e-01	5.999999999999999778e-02	8.910000000000000142e+00	7.381734213584230098e-01
1.119999999999999929e+01	-1.100000000000000006e-01	8.000000000000000167e-02	7.940000000000000391e+00	6.029925372672534367e-01
1.234999999999999964e+01	-1.760000000000000009e+00	0.000000000000000000e+00	9.039999999999999147e+00	6.264183905346329961e-01
1.138000000000000078e+01	-0.000000000000000000e+00	1.799999999999999933e-01	9.650000000000000355e+00	6.003332407921453395e-01
1.176999999999999957e+01	-0.000000000000000000e+00	3.200000000000000067e-01	8.490000000000000213e+00	6.007495318350235536e-01
1.165000000000000036e+01	-1.070000000000000062e+00	0.000000000000000000e+00	8.660000000000000142e+00	7.500000000000000000e-01
1.183999999999999986e+01	-5.999999999999999778e-02	5.999999999999999778e-02	8.189999999999999503e+00	6.020797289396148111e-01
1.177999999999999936e+01	-3.200000000000000067e-01	3.599999999999999867e-01	8.460000000000000853e+00	6.020797289396148111e-01
1.134999999999999964e+01	-2.399999999999999911e-01	2.000000000000000042e-02	8.779999999999999361e+00	6.029925372672534367e-01
1.116000000000000014e+01	-8.000000000000000167e-02	2.999999999999999889e-02	8.080000000000000071e+00	6.029925372672534367e-01
1.166999999999999993e+01	-4.000000000000000083e-02	0.000000000000000000e+00	8.900000000000000355e+00	6.003332407921453395e-01
1.186999999999999922e+01	-5.999999999999999778e-02	0.000000000000000000e+00	8.019999999999999574e+00	8.275868534480232963e-01
# Source data for the WISSH quasar data points in panel b
# logMstar_WISSH	logMstar_err_WISSH	logMBH_WISSH	logMBH_err_WISSH
1.077999999999999936e+01	4.400000000000000022e-01	1.030000000000000071e+01	5.999999999999999778e-01
1.116999999999999993e+01	4.400000000000000022e-01	9.789999999999999147e+00	5.999999999999999778e-01
1.050999999999999979e+01	4.400000000000000022e-01	9.740000000000000213e+00	5.999999999999999778e-01
1.027999999999999936e+01	4.400000000000000022e-01	1.009999999999999964e+01	5.999999999999999778e-01
1.105999999999999872e+01	4.400000000000000022e-01	1.019999999999999929e+01	5.999999999999999778e-01
1.108000000000000007e+01	4.400000000000000022e-01	1.057000000000000028e+01	5.999999999999999778e-01
1.104999999999999893e+01	4.400000000000000022e-01	1.044999999999999929e+01	5.999999999999999778e-01
# Source data for the local Mstar-MBH relationships from Greene	Strader	& Ho 2020 used in both panels
# logMstar_GSH20	logMBH_early_GSH20	logMBH_late_GSH20
9.599999999999999645e+00	6.723428731222847787e+00	5.287834779901342763e+00
1.300000000000000000e+01	1.124542873122284803e+01	1.076183477990134385e+01
